# Supplementary material for: Dopamine and reward hypersensitivity in Parkinson’s disease with impulse control disorder
Source: Brain. 2020 Aug 6;143(8):2502–18. doi: 10.1093/brain/awaa198 (PMC7447523; doi:10.1093/brain/awaa198)
Supplement: awaa198_Supplementary_Data [file awaa198_supplementary_data.zip]

Archive with 3 entries (2 files):
- awaa198-suppl_data/
- awaa198-suppl_data/brain-2019-01617-File008.pdf
- awaa198-suppl_data/brain-2019-01617-File011.pdf
